# Supplementary material for: An Eco-Friendly Adsorbent Based on Bacterial Cellulose and Vermiculite Composite for Efficient Removal of Methylene Blue and Sulfanilamide
Source: Polymers (Basel). 2023 May 17;15(10):2342. doi: 10.3390/polym15102342 (PMC10222638; doi:10.3390/polym15102342)
Supplement: Supplementary file 1 [file polymers-15-02342-s001.zip]

Archive with 1 entries (1 files):
- polymers-2326545-supplementary.pdf
